# Supplementary material for: Cross-cultural adaptation and validation of The Resilience Scale for Kidney Transplantation (RS-KTPL) in a Chinese population
Source: PLoS One. 2025 Jul 8;20(7):e0327035. doi: 10.1371/journal.pone.0327035 (PMC12237017; doi:10.1371/journal.pone.0327035)
Supplement: S1 Data — (XLSX) [file pone.0327035.s001.xlsx]

## Sheet: Sheet1
序号	1、您是否同意参与我们的研究	2、您的性别：	3、您的年龄为：	4、您的民族为	5、您的工作状态为：	6、您的常住地为：	7、您的婚姻状况为：	8、您的居住状况为：	9、您的教育水平为：	10、您的家庭月收入为：	11、您的医保类型为：	12、您的主要照顾方式为：	13、您的家庭支持度为：	14、您的肾移植类型为：	15、您肾移植术后的时间为：	16、您是否为再次肾移植：	17、您肾移植后是否出现并发症：	18、我积极地接受现状。	19、我有信心克服困难。	20、我把困难当作挑战。	21、我相信我能给别人带来希望。	22、我相信只要克服挑战，就能实现自己的梦想。	23、我能在日常生活中获得成就感。	24、通过解决问题，我拥有了积极的自我意识（对自己的认识和判断能力）。	25、我关注自己的内心，并进行反省。	26、我有信心克服肾移植带来的挑战（副作用、并发症）。	27、我对未来充满信心。	28、我努力履行我作为家庭成员的职责。	29、我觉得在家人的支持下，我已经成长为一个有价值的人。	30、我通过与他人的相处来获得内心的稳定。	31、我通过与他人的交往建立起了稳定的关系。	32、我对有可能再次恢复透析感到焦虑。	33、我害怕肾移植失败。	34、我对康复感到心理压力。	35、我始终坚持健康的饮食。	36、我控制每天的饮水量。	37、我保持稳定的体重。	38、我定期锻炼。	39、我根据医生的处方调整免疫抑制剂等药物的剂量。	40、我严格遵守免疫抑制剂用量计划	41、医护人员的鼓励和安慰给了我力量。	42、我会定期与医护人员沟通，以评估和管理我的症状。	43、我相信医护人员和他们的医疗技术。
1	1	2	36	1	3	2	1	1	2	1	2	1	2	1	5	2	1	3	3	3	4	3	3	3	3	3	3	3	3	3	3	3	3	2	3	3	3	3	4	4	4	4	4
2	1	2	32	1	3	1	2	2	4	2	4	5	3	2	3	1	1	3	3	2	2	2	2	2	3	2	2	3	2	2	4	2	2	2	3	3	3	3	3	3	3	3	3
3	1	1	31	1	3	2	1	2	2	2	4	1	4	1	3	2	2	3	3	3	3	3	3	3	3	3	3	3	3	3	3	2	2	2	3	3	3	3	3	3	3	3	3
4	1	2	32	1	2	1	2	2	3	1	2	1	2	1	4	2	1	3	3	3	3	3	3	3	3	3	3	3	3	3	3	3	3	3	3	3	3	3	3	3	3	3	3
5	1	1	32	1	1	1	1	2	4	2	3	1	4	2	1	2	2	3	3	3	2	3	3	3	3	3	2	3	2	3	2	3	3	3	3	3	3	3	3	3	3	3	3
6	1	1	35	1	3	1	1	2	4	3	3	1	4	1	2	1	2	4	4	4	4	4	4	4	4	4	4	4	4	4	4	1	1	1	4	3	4	4	4	4	4	4	4
7	1	1	40	1	3	1	2	2	4	4	3	1	4	1	4	2	1	3	3	3	3	3	3	3	2	3	3	4	3	4	3	3	3	4	2	2	3	2	3	3	3	3	3
8	1	1	43	1	1	1	2	2	4	4	3	2	4	1	3	2	2	3	3	3	3	3	3	3	3	3	3	3	3	3	3	3	3	3	3	3	3	3	3	3	3	3	3
9	1	2	36	2	1	1	1	2	4	3	3	1	4	1	5	2	1	4	4	4	4	4	4	4	4	4	4	4	4	4	4	4	4	4	4	4	3	1	4	4	4	4	4
10	1	1	31	1	3	1	1	2	4	3	1	1	3	1	3	2	1	3	4	3	3	4	3	3	3	3	4	3	3	3	3	1	1	1	2	2	2	2	3	3	3	2	4
11	1	1	27	1	2	1	2	2	3	2	4	1	4	2	1	2	2	3	3	3	3	4	4	3	3	3	3	4	4	4	3	3	3	2	4	2	4	3	4	4	4	4	4
12	1	2	21	1	3	1	1	2	4	1	4	1	4	2	3	2	2	4	4	4	4	4	4	4	4	4	4	4	4	3	3	2	2	3	2	3	3	3	2	3	3	3	3
13	1	1	36	2	1	2	2	2	4	3	3	1	4	2	5	2	2	3	4	3	3	3	4	3	3	4	4	4	4	3	3	3	4	3	3	3	3	3	4	4	4	3	4
14	1	2	33	1	3	1	2	2	3	1	4	1	1	1	3	2	2	3	3	3	3	3	3	3	3	3	3	3	3	3	3	3	3	3	3	3	3	3	4	3	4	4	4
15	1	2	31	1	1	1	1	2	4	2	3	1	4	1	5	2	2	3	3	3	3	3	3	3	2	3	3	4	3	3	3	3	3	2	3	3	3	2	3	3	3	3	3
16	1	1	35	1	1	2	2	2	4	2	3	2	4	1	1	2	2	3	4	3	3	3	3	3	3	3	3	4	3	3	3	3	3	2	3	3	3	3	3	3	3	3	3
17	1	1	60	1	2	1	2	2	4	4	3	2	4	1	5	2	2	4	4	4	4	4	4	4	4	4	4	4	4	2	2	2	3	3	4	4	4	4	4	4	4	4	4
18	1	1	35	1	3	1	2	2	4	3	2	1	3	2	1	1	2	3	3	3	3	3	2	3	3	3	3	4	3	3	3	2	3	3	3	3	3	3	4	4	4	4	4
19	1	2	35	1	3	2	1	2	4	4	1	1	3	1	3	2	2	4	4	4	4	4	4	4	4	3	4	4	4	4	4	2	2	2	4	4	3	3	4	4	4	4	4
20	1	1	41	1	1	1	2	2	4	4	3	2	4	1	3	1	2	3	3	2	3	3	3	3	4	4	4	4	4	4	4	3	3	3	3	3	3	3	4	4	4	4	4
21	1	1	45	1	1	1	2	2	4	4	3	1	4	1	3	2	2	4	4	4	4	4	4	4	4	4	4	4	4	4	4	2	3	2	4	3	4	3	3	4	4	3	4
22	1	1	37	1	1	2	3	2	2	3	4	1	2	1	5	2	1	4	4	3	4	4	3	3	3	3	2	3	3	3	3	4	4	3	3	2	3	2	4	4	3	4	4
23	1	1	49	1	1	1	2	2	4	4	3	2	4	1	5	2	2	4	4	4	3	3	4	4	3	3	4	4	4	4	4	4	3	2	3	3	2	2	4	4	4	4	4
24	1	1	31	1	3	1	2	2	4	3	3	1	4	1	3	2	1	4	3	2	3	3	2	3	3	3	3	3	3	3	3	3	3	3	2	2	2	4	3	3	3	3	3
25	1	2	47	1	3	1	3	1	3	1	3	1	4	1	5	2	2	3	3	2	3	2	3	3	3	3	3	3	3	3	3	3	3	3	2	3	2	2	3	3	3	3	3
26	1	2	40	1	1	1	2	2	4	4	3	1	4	1	5	2	2	4	4	4	4	4	4	4	4	4	4	4	4	2	3	1	1	2	3	1	4	3	4	4	3	4	4
27	1	1	54	1	1	1	2	2	4	4	3	1	1	1	5	1	2	4	4	4	2	3	3	3	4	3	3	4	4	3	2	3	3	2	3	3	3	4	3	3	2	3	3
28	1	1	43	1	1	1	2	2	4	2	3	1	3	1	4	2	2	2	4	4	4	4	4	4	2	4	4	4	4	4	4	1	1	1	4	3	3	3	4	4	4	4	4
29	1	1	32	1	1	2	2	2	3	2	3	2	3	2	3	1	2	3	3	3	4	3	3	3	3	3	3	3	3	3	3	4	4	4	3	3	3	3	3	3	2	4	4
30	1	1	53	1	3	1	2	2	2	1	2	1	1	1	3	2	1	3	3	3	3	3	3	3	3	3	3	3	3	3	3	3	3	2	3	3	3	3	3	3	3	3	3
31	1	1	38	1	3	1	1	1	2	1	4	1	1	1	4	1	2	4	4	4	4	4	3	4	3	3	3	3	4	4	3	2	1	2	3	3	3	3	3	3	3	3	4
32	1	1	42	1	1	1	2	2	4	3	4	1	1	1	4	2	1	3	3	3	3	3	3	3	3	3	3	3	3	3	3	3	3	3	3	3	3	3	3	3	3	3	3
33	1	2	38	1	3	2	2	2	2	2	4	5	4	1	1	2	2	4	4	4	4	4	4	4	4	4	4	4	4	4	4	2	3	2	4	3	3	3	4	4	4	4	4
34	1	1	47	1	3	1	1	1	3	1	3	1	4	1	3	2	2	4	4	2	3	4	4	3	3	3	3	4	4	4	4	3	4	3	4	4	4	4	4	4	4	4	4
35	1	2	37	1	3	2	2	2	2	1	4	2	1	1	5	1	1	3	3	3	3	3	3	3	3	3	3	3	3	3	3	3	3	2	3	3	3	3	3	3	3	3	3
36	1	2	53	1	2	1	2	2	4	2	3	1	4	1	5	1	1	4	4	4	1	4	4	3	3	3	3	4	4	3	3	3	3	3	3	2	3	3	3	3	3	3	4
37	1	1	55	1	3	2	2	2	3	3	3	2	4	1	3	2	2	3	4	4	3	3	3	3	3	3	4	3	3	3	3	3	3	3	4	4	4	3	3	3	3	3	3
38	1	1	36	1	3	2	2	1	4	1	4	1	4	1	1	2	1	4	3	3	3	4	2	3	3	3	4	3	3	3	2	3	4	4	3	3	2	2	4	4	3	4	4
39	1	2	49	2	2	1	2	2	1	2	3	3	4	1	1	2	2	3	3	3	3	3	3	3	3	3	3	3	3	3	3	3	3	3	3	3	3	3	3	3	3	3	3
40	1	2	33	1	3	1	2	2	4	4	3	1	2	1	3	2	2	3	3	3	3	2	3	4	3	2	2	4	3	4	4	4	2	3	2	2	4	3	4	4	3	2	3
41	1	1	45	1	3	2	2	2	2	2	3	1	1	1	2	2	2	4	4	4	4	4	3	4	3	4	4	4	4	3	3	1	2	2	4	3	3	3	3	3	4	3	4
42	1	2	61	1	2	1	2	2	4	3	3	1	4	1	5	2	2	3	3	3	3	3	3	3	3	3	3	3	3	4	3	3	4	2	3	2	3	3	4	4	3	3	3
43	1	1	55	1	1	1	2	2	3	4	3	2	4	1	3	2	1	3	3	3	3	3	2	3	3	3	3	3	3	3	3	2	3	2	3	2	3	4	3	3	3	4	4
44	1	1	49	1	3	2	2	2	2	1	2	1	4	1	4	1	2	3	3	3	3	3	3	3	3	3	3	3	3	3	3	2	4	3	3	3	3	3	3	4	3	3	3
45	1	1	39	1	3	1	3	2	2	1	2	1	1	1	5	2	1	3	3	3	3	2	3	3	3	3	3	3	3	3	3	3	3	2	3	3	3	4	3	4	3	3	4
46	1	1	60	1	1	1	2	2	3	4	3	2	4	1	2	2	1	3	4	3	3	3	3	3	3	4	3	3	3	3	3	3	3	2	3	3	3	3	4	4	4	3	4
47	1	1	62	2	3	2	2	1	3	1	2	2	1	1	4	2	1	2	2	2	3	2	2	3	3	2	1	3	2	3	3	3	4	3	2	3	3	3	3	3	3	3	3
48	1	2	46	1	3	1	2	2	2	2	6	2	2	1	2	2	2	3	2	3	3	3	3	3	3	2	3	3	3	3	3	2	1	1	3	3	3	3	3	3	3	2	3
49	1	2	61	1	2	1	2	2	4	3	3	1	3	1	5	2	2	4	4	3	3	3	3	3	3	3	3	3	3	3	3	3	3	3	3	2	3	3	2	4	4	4	4
50	1	1	38	1	1	1	2	2	4	2	3	1	4	1	3	2	2	3	3	3	3	3	4	3	4	3	2	4	3	3	3	3	3	3	3	3	3	3	3	3	3	3	3
51	1	2	61	1	2	1	2	2	2	3	3	1	4	1	5	2	2	3	4	3	3	3	3	4	3	3	4	3	4	2	3	2	2	2	3	2	3	2	3	3	3	3	4
52	1	2	29	1	3	1	2	2	2	2	2	1	4	2	2	2	2	3	3	2	3	3	3	3	3	3	3	4	3	2	3	1	1	1	4	2	4	3	2	4	3	3	4
53	1	1	39	1	3	1	2	2	2	2	2	1	1	1	1	2	2	3	4	4	4	3	3	3	3	3	4	4	4	3	3	3	2	1	4	3	3	4	4	3	4	4	4
54	1	1	35	1	3	1	2	2	3	1	3	1	2	1	5	1	2	3	3	2	3	3	3	3	2	3	2	3	3	3	3	3	3	2	3	2	3	2	3	3	3	3	3
55	1	1	44	1	1	1	2	2	4	3	3	2	4	1	4	2	2	4	4	4	4	4	4	4	4	4	4	4	4	4	4	4	4	4	4	4	4	4	4	4	4	4	4
56	1	1	50	1	1	1	2	2	4	3	3	2	4	1	3	2	2	3	3	3	3	3	4	3	3	3	3	3	3	3	3	2	2	2	3	3	3	3	3	3	3	3	3
57	1	2	32	1	3	1	2	2	3	3	2	1	4	1	5	2	2	3	3	3	1	1	2	3	2	1	2	3	2	3	3	4	4	2	3	3	3	1	3	3	3	3	4
58	1	2	35	2	1	1	2	2	4	4	3	1	4	1	3	2	2	4	4	4	4	4	4	4	4	4	4	4	4	4	4	3	2	1	3	1	4	4	4	4	4	4	4
59	1	2	45	1	3	1	3	2	3	2	3	5	2	1	3	1	2	3	3	3	3	3	3	3	3	3	3	3	3	2	2	3	4	3	3	3	3	3	3	3	3	3	3
60	1	2	43	1	1	1	3	1	4	3	3	1	2	1	5	2	1	3	3	3	3	3	3	3	3	3	3	3	3	3	4	4	3	3	3	3	3	3	4	4	3	4	3
61	1	2	47	1	2	1	2	2	3	3	3	2	3	1	5	1	1	3	3	4	3	3	3	3	4	4	4	4	4	3	3	2	2	2	3	3	3	3	4	4	4	4	4
62	1	1	28	1	3	1	2	2	2	3	3	5	3	1	2	1	2	4	4	4	4	4	4	4	4	4	4	4	4	2	3	1	1	1	3	3	4	4	4	4	3	4	4
63	1	1	36	1	1	1	2	2	4	4	3	1	4	1	3	2	2	3	3	2	3	3	3	3	3	3	3	3	3	4	3	3	3	3	3	3	3	3	3	3	3	3	3
64	1	1	56	1	2	1	3	2	2	3	3	1	3	1	5	2	2	3	3	4	3	3	3	3	3	4	3	3	3	3	3	3	3	2	3	3	3	3	3	3	3	3	3
65	1	2	52	1	1	1	2	2	4	3	3	1	4	1	3	2	2	4	4	4	4	4	4	4	4	4	4	4	4	4	4	3	4	2	3	4	3	4	4	4	4	4	4
66	1	2	57	1	2	1	2	2	3	2	3	2	2	1	3	2	1	4	4	4	4	4	4	4	4	4	4	4	4	4	4	1	2	2	4	3	3	3	4	4	4	4	4
67	1	1	49	1	3	2	2	2	1	1	4	2	4	1	5	2	2	4	4	4	4	4	4	3	4	4	4	4	4	1	3	1	1	1	4	1	4	3	4	4	4	4	4
68	1	2	50	1	1	1	2	2	2	2	4	1	3	1	5	2	1	3	3	2	3	2	3	3	3	3	3	3	2	3	3	2	3	3	3	3	3	3	3	3	3	3	3
69	1	1	32	1	1	1	2	2	3	2	3	1	2	1	2	2	2	3	3	3	3	3	3	2	2	3	3	2	3	3	3	2	3	3	4	3	3	3	3	3	3	3	3
70	1	2	46	1	1	1	2	2	4	4	3	1	4	1	3	1	2	4	4	4	4	4	4	4	4	4	4	4	4	4	4	3	3	3	4	3	4	3	4	4	3	3	4
71	1	1	64	1	3	2	2	2	2	1	2	2	1	1	1	2	2	4	4	4	3	3	3	3	3	3	3	3	3	3	3	3	3	2	3	3	3	3	3	3	3	3	3
72	1	2	25	1	1	2	1	1	4	2	2	1	4	2	1	2	2	3	3	3	3	3	3	3	3	3	3	3	3	3	3	2	2	2	3	3	3	3	3	3	3	3	3
73	1	2	48	1	3	2	2	2	2	1	4	1	2	1	3	2	2	3	3	2	3	3	3	3	3	3	3	3	3	3	3	3	3	2	3	3	3	3	4	3	4	3	4
74	1	2	36	1	1	1	2	2	4	4	3	1	4	1	3	1	2	4	3	2	3	3	2	3	3	3	3	2	3	2	3	2	4	3	3	3	3	2	3	3	3	3	3
75	1	2	32	1	3	1	2	2	3	2	4	1	3	1	2	2	2	3	3	2	3	2	3	3	3	2	3	3	3	3	3	3	3	2	3	3	3	3	3	3	3	3	3
76	1	1	54	2	2	2	2	2	4	3	2	3	4	1	2	2	2	3	3	3	4	3	3	3	3	3	3	3	3	3	3	4	3	3	2	3	3	3	3	3	3	3	4
77	1	2	34	1	3	2	1	2	2	2	4	1	1	1	1	2	1	3	3	2	2	3	3	4	3	3	3	3	2	2	3	3	3	2	3	2	3	3	4	4	4	3	4
78	1	2	43	1	3	1	2	2	4	4	2	1	3	1	3	2	2	3	3	3	3	3	3	3	3	3	3	3	3	3	3	2	2	2	3	3	2	2	3	3	3	3	3
79	1	2	55	1	2	1	2	2	3	1	3	2	4	1	4	2	2	4	3	3	3	4	3	3	3	3	3	3	3	3	3	1	2	2	3	3	3	3	3	3	3	2	3
80	1	1	47	1	1	1	2	2	2	4	3	1	3	1	4	2	2	4	4	4	4	4	4	4	4	4	4	4	4	4	4	2	2	2	3	2	3	3	4	4	3	3	4
81	1	1	36	1	1	1	2	2	4	2	3	1	2	2	3	1	1	3	3	3	3	3	3	4	3	3	3	3	3	2	2	2	4	3	3	3	3	3	3	3	3	3	4
82	1	2	25	1	3	1	1	2	4	3	2	5	4	1	2	2	2	4	3	3	3	3	3	3	3	3	3	3	3	3	3	2	3	2	3	3	3	3	3	3	3	3	3
83	1	2	23	1	3	1	1	2	4	2	4	1	4	2	3	2	2	3	3	1	2	1	3	3	1	3	3	3	3	3	2	3	3	2	2	3	3	3	4	4	4	4	4
84	1	2	45	1	3	1	2	2	4	2	3	1	2	1	2	2	2	3	3	3	3	3	3	3	3	3	3	3	3	3	3	3	3	3	3	3	3	3	3	3	3	3	3
85	1	2	43	1	3	1	3	2	3	2	3	5	3	1	3	1	2	3	3	4	3	3	3	3	4	3	3	4	3	4	3	1	3	4	4	3	3	4	4	3	3	3	4
86	1	2	42	1	3	1	2	2	4	4	2	2	4	1	1	2	2	4	4	4	4	4	4	4	4	4	4	4	4	3	3	1	1	2	3	3	3	3	4	4	4	4	4
87	1	1	33	1	3	1	1	1	4	2	3	1	2	2	3	2	2	3	3	3	3	3	3	3	3	3	3	3	3	3	3	4	4	2	2	2	2	3	4	4	4	4	4
88	1	1	40	1	3	1	1	2	3	1	3	1	3	1	3	2	2	3	3	3	3	3	3	3	3	3	3	3	3	3	3	3	3	2	3	3	3	3	3	3	3	3	3
89	1	1	53	1	1	1	2	2	3	2	3	1	3	1	3	2	2	3	3	3	3	2	3	3	3	3	4	4	4	3	3	3	3	3	3	3	4	3	3	3	4	4	3
90	1	1	60	1	3	2	2	2	3	1	2	1	2	1	5	2	1	3	4	3	4	4	4	4	4	4	4	4	4	4	3	1	1	2	3	2	3	2	4	4	2	3	3
91	1	1	44	1	3	2	2	2	3	3	3	2	4	1	5	2	2	4	4	4	4	4	4	4	4	4	4	4	4	4	4	3	3	3	4	3	3	3	4	4	4	4	4
92	1	2	45	1	3	1	2	2	3	3	3	1	4	1	5	2	2	3	3	3	3	3	3	3	3	3	3	3	3	3	3	3	3	3	3	3	3	3	3	4	3	3	3
93	1	1	45	1	1	1	2	2	4	3	3	1	2	1	5	2	1	3	3	2	2	2	3	3	3	3	3	3	3	3	3	3	3	2	3	3	3	3	3	3	3	3	3
94	1	2	54	1	2	1	2	2	3	3	3	1	4	1	5	2	2	3	3	3	3	3	3	3	3	3	3	3	3	3	2	2	2	2	3	3	3	3	3	3	3	3	3
95	1	2	33	1	1	2	2	2	3	3	3	1	4	2	5	2	2	3	3	3	3	3	3	3	3	3	3	3	3	3	3	2	3	2	3	2	2	3	3	3	3	3	3
96	1	1	45	1	1	1	2	1	2	4	3	1	4	1	4	1	2	3	4	3	3	3	4	3	3	4	4	4	4	4	4	4	1	1	4	4	4	4	4	4	4	4	4
97	1	2	44	1	3	1	2	2	2	2	3	1	4	1	4	2	1	3	3	3	3	3	3	3	3	3	3	3	3	3	3	3	3	2	3	3	3	3	4	4	4	4	4
98	1	1	32	1	2	1	1	1	2	1	4	5	4	2	1	1	1	3	3	3	3	3	3	3	3	3	4	4	4	3	3	3	3	3	3	3	3	3	4	4	3	4	4
99	1	1	46	2	3	1	2	2	4	1	3	5	4	1	5	1	2	3	3	3	3	3	3	3	3	3	3	3	3	3	3	3	3	2	3	3	3	3	3	3	3	3	3
100	1	1	44	1	1	1	2	2	4	4	3	1	4	1	1	2	2	3	3	3	3	3	3	3	3	3	3	3	3	3	3	3	3	2	3	3	3	3	3	3	3	3	3
101	1	1	49	1	1	1	2	2	4	3	3	2	3	1	5	1	1	4	4	4	4	4	4	3	3	4	4	3	3	4	4	3	3	2	4	3	3	3	4	4	3	4	4
102	1	1	30	1	3	2	1	1	2	2	2	1	4	1	1	1	2	3	3	3	3	3	3	3	3	2	3	3	3	3	3	2	1	2	3	3	3	3	3	3	3	3	3
103	1	1	26	1	3	1	1	2	4	3	4	1	4	1	5	2	1	4	4	4	4	4	4	4	4	4	4	4	3	3	3	3	1	2	4	4	2	2	4	4	4	4	4
104	1	2	32	1	1	1	2	2	4	3	1	1	4	1	4	2	2	4	4	4	4	4	4	4	4	4	4	4	4	4	4	4	4	3	3	4	4	2	4	4	4	4	4
105	1	1	51	1	1	1	2	2	4	3	3	1	4	1	5	2	2	4	3	2	4	4	3	3	3	3	3	3	3	4	3	4	3	2	3	2	3	4	3	3	4	4	4
106	1	2	68	1	2	1	2	1	3	3	3	1	4	1	3	2	2	3	3	3	3	3	3	3	3	3	3	3	3	3	3	3	3	3	3	3	3	2	2	3	3	3	3
107	1	1	45	2	1	1	2	2	2	3	3	1	2	1	4	2	2	3	3	3	3	3	3	3	3	3	3	3	3	3	3	3	4	2	3	3	3	3	3	3	3	3	3
108	1	1	43	2	1	1	2	2	3	2	3	2	4	1	4	2	2	4	4	3	4	4	4	4	4	4	4	4	4	4	4	2	2	4	4	4	4	4	4	4	4	4	4
109	1	2	49	1	3	1	2	2	1	2	3	2	4	1	3	2	2	4	4	4	4	4	4	4	4	4	4	4	4	4	4	1	1	1	4	3	3	3	4	4	4	4	4
110	1	1	52	2	1	1	2	2	4	2	3	2	3	1	4	1	2	3	3	3	3	3	3	3	3	3	3	3	3	3	3	3	3	3	3	2	3	3	3	3	3	3	3
111	1	1	52	1	3	1	2	2	2	1	2	2	2	1	4	2	2	3	3	3	2	3	3	3	3	3	3	3	3	3	3	3	3	2	3	3	3	3	3	3	3	3	3
112	1	1	47	1	3	1	2	2	1	2	4	1	2	1	2	2	2	3	2	3	3	3	3	3	3	3	3	3	3	3	3	3	3	3	3	2	2	3	3	3	3	3	3
113	1	2	56	1	2	1	2	2	1	2	3	1	4	1	1	2	2	4	4	3	4	4	4	4	3	4	4	4	4	3	3	1	2	3	4	2	4	3	4	4	4	4	4
114	1	2	40	1	1	1	2	2	3	3	3	1	4	1	5	2	2	4	4	4	4	4	4	4	3	3	3	3	4	3	3	3	4	2	4	2	3	4	4	4	4	4	4
115	1	2	48	1	3	2	2	2	2	1	4	1	4	1	3	2	1	3	3	3	3	4	3	3	3	3	3	3	3	3	3	2	2	2	4	3	4	3	4	3	3	4	4
116	1	1	60	1	2	1	2	2	4	3	3	2	2	1	5	2	2	3	3	3	3	3	3	3	4	3	3	3	3	3	3	3	3	3	3	3	3	3	3	3	3	3	4
117	1	1	58	1	1	1	2	2	4	3	3	2	4	1	5	1	2	3	3	3	3	3	3	3	3	3	3	3	3	3	3	3	3	3	2	2	3	3	3	3	3	3	3
118	1	2	53	1	1	1	2	2	4	3	3	1	4	2	3	2	2	4	4	4	4	4	4	4	4	4	4	4	4	4	4	2	2	2	4	3	4	4	4	4	4	4	4
119	1	1	51	1	1	1	2	2	4	4	5	2	4	1	2	2	2	3	3	3	3	3	3	3	3	3	3	3	3	3	3	3	3	3	3	3	3	3	3	3	3	3	3
120	1	1	41	1	3	2	2	2	3	2	2	1	4	1	4	1	2	3	3	3	3	3	3	3	3	3	3	3	3	3	3	3	3	3	3	3	3	3	3	3	3	3	3
121	1	2	51	1	2	1	2	2	2	2	3	1	2	1	2	2	1	3	3	3	3	3	3	4	3	3	3	3	3	3	3	2	3	2	3	2	3	3	3	3	3	3	3
122	1	2	46	1	3	1	2	2	2	2	2	1	3	1	1	2	1	3	3	3	3	3	3	3	3	3	3	3	3	3	3	2	3	3	3	2	3	3	3	3	3	3	3
123	1	1	55	1	1	1	2	2	5	4	3	2	3	1	5	2	1	3	3	3	3	3	3	3	3	3	3	3	3	3	3	3	3	2	3	2	3	3	3	3	3	3	3
124	1	1	38	1	3	2	3	1	3	3	2	1	4	1	4	2	2	4	4	4	4	4	4	4	4	4	4	4	4	4	4	4	4	2	4	4	4	3	4	4	4	4	4
125	1	2	37	1	1	1	1	2	4	4	3	5	4	1	5	2	2	3	3	3	4	3	3	4	4	3	3	4	3	2	3	4	3	3	3	2	3	3	4	4	4	3	4
126	1	2	52	1	2	1	2	2	2	1	3	1	2	1	5	1	1	3	3	3	3	2	3	3	3	3	4	3	3	2	3	3	2	2	3	3	3	3	3	3	4	2	3
127	1	2	43	2	1	2	3	1	2	1	2	5	3	1	4	1	1	3	3	3	3	3	3	3	3	3	3	3	3	3	3	3	3	3	3	3	3	3	4	3	3	3	3
128	1	2	72	1	2	1	2	1	2	3	3	2	4	1	4	2	2	4	4	3	4	4	4	4	3	3	4	4	4	4	4	2	3	1	3	3	4	3	4	4	4	4	4
129	1	2	50	1	1	1	2	2	3	4	3	1	4	1	5	2	2	4	4	4	4	4	4	4	4	4	4	4	4	4	4	1	3	3	3	3	3	3	3	3	3	3	3
130	1	2	53	1	2	1	2	2	3	4	3	2	4	1	3	2	1	4	4	4	4	4	4	4	4	4	4	4	4	4	4	2	2	3	4	3	3	3	4	4	4	4	4
131	1	2	50	1	2	1	2	2	2	2	3	1	4	1	3	2	2	3	3	3	3	3	3	3	3	3	3	4	3	3	3	3	3	2	3	2	3	3	3	3	3	3	4
132	1	1	53	1	3	2	2	1	3	4	3	1	3	1	5	1	1	4	4	3	3	4	3	3	3	3	3	3	3	3	3	3	4	3	3	3	3	3	4	4	4	4	4
133	1	1	53	1	1	1	3	1	4	3	3	1	4	1	4	2	2	4	4	3	3	4	4	3	4	4	3	4	4	3	3	3	2	2	3	3	4	4	3	3	3	3	3
134	1	2	51	1	3	2	2	1	2	2	4	1	2	1	5	2	1	3	3	2	2	3	2	2	3	3	3	4	2	2	3	3	4	3	3	2	3	2	4	4	3	4	4
135	1	1	46	1	3	1	2	2	4	3	3	1	2	1	1	2	1	3	3	3	3	3	3	2	3	3	3	3	3	3	3	3	3	3	3	3	3	2	3	3	3	3	3
136	1	1	42	1	1	1	2	2	4	3	3	1	4	1	5	2	2	3	3	3	3	3	3	3	3	3	3	3	3	2	3	3	3	2	3	3	3	2	4	3	3	3	3
137	1	2	60	1	2	1	2	2	4	2	3	2	3	1	5	2	2	4	3	3	3	3	3	3	3	4	4	3	3	3	3	3	3	2	3	3	3	4	4	4	3	3	4
138	1	1	60	1	2	1	2	2	2	4	3	2	4	1	3	2	2	4	4	4	4	4	4	4	4	4	4	4	4	4	4	1	1	1	4	4	4	4	4	4	4	4	4
139	1	1	38	1	3	2	2	1	2	2	2	1	4	2	4	2	1	3	3	3	3	3	3	3	3	3	3	3	3	3	3	2	2	2	3	1	3	3	3	3	3	3	3
140	1	2	65	1	2	1	2	2	3	1	2	2	3	1	2	2	2	3	3	3	3	3	3	3	3	3	3	3	3	3	4	1	2	3	3	3	3	3	3	3	3	3	3
141	1	1	35	1	1	1	2	2	3	3	3	2	3	1	2	2	2	4	3	3	3	3	3	3	3	3	3	3	3	3	3	3	3	2	3	3	3	3	3	3	3	3	3
142	1	1	45	1	3	1	2	2	4	2	4	2	4	1	2	2	2	3	3	3	3	3	3	3	3	3	3	3	3	3	3	2	3	3	3	2	3	3	3	3	3	3	3
143	1	1	32	1	1	1	1	2	4	4	3	1	3	2	3	2	2	3	4	3	3	3	3	3	3	3	3	3	3	3	3	3	3	2	3	3	3	3	4	4	3	3	4
144	1	2	54	1	2	1	2	2	2	2	2	2	1	1	1	2	2	3	3	3	3	3	3	3	3	3	3	3	3	3	3	3	4	4	4	3	3	3	3	3	4	3	4
145	1	1	39	1	1	1	2	2	5	4	3	1	4	1	3	2	2	4	4	4	4	4	4	4	4	4	4	4	4	3	3	1	2	1	4	3	4	4	4	4	4	4	4
146	1	1	60	1	2	1	2	1	3	3	3	1	3	1	3	2	2	4	4	3	3	3	3	3	3	3	4	3	3	3	3	3	3	3	4	3	4	3	4	4	3	4	4
147	1	2	56	1	2	2	2	2	2	1	3	1	3	1	3	1	2	4	3	3	3	3	3	3	3	3	4	3	3	3	4	2	2	3	3	3	3	4	4	4	3	4	4
148	1	2	55	1	2	1	2	2	3	2	3	1	2	1	5	2	2	4	4	4	4	4	4	4	4	4	4	3	3	4	4	3	4	3	3	3	3	4	4	4	4	3	4
149	1	1	30	1	3	2	1	2	4	2	4	1	4	2	3	1	1	4	2	2	3	2	3	2	3	1	2	3	2	2	2	3	2	3	2	2	3	2	3	3	2	2	2
150	1	1	46	1	1	1	2	2	2	2	2	1	1	1	5	2	2	3	3	3	3	3	3	3	3	3	4	3	4	3	3	2	3	2	3	2	3	3	3	4	4	3	4
151	1	2	56	1	2	1	2	2	2	1	3	2	2	1	5	2	2	3	3	3	3	3	3	3	3	3	3	3	3	3	3	2	1	3	3	3	3	3	3	3	3	3	4
152	1	2	44	1	3	1	3	2	4	2	3	1	3	1	5	2	2	4	4	3	3	3	3	3	3	3	3	4	3	3	3	2	3	2	3	3	3	3	4	4	3	3	4
153	1	1	37	1	1	1	2	2	4	4	3	2	4	1	5	2	1	4	4	4	4	3	3	3	3	4	3	3	3	3	3	2	2	2	3	3	3	2	4	4	4	3	4
154	1	1	55	1	2	1	2	2	4	3	3	2	4	1	1	2	2	3	3	3	3	3	2	3	3	3	3	3	3	2	3	3	2	4	4	4	3	4	4	4	3	3	3
155	1	1	52	1	1	1	2	2	4	4	3	2	4	1	3	2	1	4	4	3	3	3	3	3	3	3	3	3	3	3	3	3	2	2	3	3	2	4	4	4	4	3	4
156	1	2	40	1	3	1	2	1	3	3	2	1	4	1	4	2	2	4	3	3	3	3	3	3	3	3	3	3	3	3	3	2	3	2	3	3	4	3	3	3	3	3	3
157	1	1	53	1	2	1	2	2	3	4	4	1	4	1	5	2	2	4	3	3	3	3	3	3	3	3	3	3	3	3	3	3	3	3	3	2	3	3	3	3	3	3	3
158	1	2	52	1	2	1	2	2	2	2	3	1	2	1	5	1	1	3	4	3	3	2	3	3	3	3	3	3	3	3	3	3	2	2	3	3	3	3	3	3	3	3	3
159	1	1	48	2	1	1	2	2	3	2	3	1	4	1	4	2	2	4	4	4	4	4	4	3	4	4	4	4	4	3	3	3	3	2	4	2	2	3	4	4	3	4	4
160	1	1	60	1	2	1	2	2	4	4	3	2	4	1	5	1	2	4	3	3	3	3	3	3	3	3	4	3	3	3	2	3	2	2	3	2	3	3	4	4	4	4	4
161	1	2	35	1	3	2	2	2	2	2	3	1	2	1	4	1	2	3	3	3	3	3	3	3	3	3	3	3	3	3	3	3	3	3	3	3	3	3	3	3	3	3	3
162	1	1	36	1	1	1	2	2	4	3	3	1	4	2	5	2	2	3	3	2	3	3	3	3	3	3	3	4	4	3	3	4	3	3	3	2	3	3	4	4	4	3	3
163	1	1	65	1	2	1	2	2	4	4	3	1	2	1	4	2	2	3	3	3	3	4	4	4	4	4	4	4	4	3	3	2	3	2	3	3	3	4	4	4	4	3	4
164	1	1	60	1	2	1	2	2	4	4	3	2	4	1	4	2	1	4	4	4	4	4	3	3	4	3	3	4	3	3	3	3	3	2	4	3	4	4	4	4	4	4	4
165	1	1	62	2	2	1	2	2	4	3	3	1	3	1	3	2	2	3	3	3	2	2	1	2	3	3	3	3	2	2	2	3	3	3	3	3	3	3	3	3	3	3	3
166	1	1	61	1	2	1	2	2	4	3	3	2	2	1	3	2	2	3	4	4	4	4	4	4	4	4	4	4	4	4	4	3	3	2	3	3	3	4	4	4	4	4	4
167	1	1	46	1	1	1	2	2	4	4	3	1	4	1	3	2	2	3	3	3	3	3	3	3	3	3	3	3	3	3	3	3	3	3	3	3	3	3	3	3	3	3	4
168	1	2	41	1	3	1	2	2	4	3	3	1	4	1	3	2	2	4	4	4	4	4	4	4	4	4	4	4	4	4	4	4	4	4	4	4	4	4	4	4	4	4	4
169	1	1	31	1	3	2	2	1	2	1	6	2	1	1	3	1	2	3	3	3	3	3	3	3	3	3	3	3	3	3	3	4	2	2	4	1	4	4	3	4	4	3	4
170	1	1	38	1	3	2	2	2	3	3	4	1	4	2	4	1	2	4	3	3	3	3	3	3	3	3	3	3	3	4	4	3	3	2	3	3	3	3	3	3	3	4	4
171	1	1	52	1	1	1	2	2	3	2	3	2	3	1	5	2	1	3	3	3	3	3	3	3	3	3	3	3	3	3	3	1	1	2	3	2	3	3	3	3	3	3	3
172	1	1	61	1	2	1	2	2	4	4	3	1	3	1	3	2	1	3	3	3	3	3	3	3	3	3	3	3	3	3	3	3	3	2	3	3	3	3	3	3	3	3	3
173	1	2	41	1	3	1	2	2	4	4	3	1	3	1	5	2	2	3	3	3	3	3	3	3	3	3	3	3	3	3	3	3	3	3	3	2	3	2	3	3	3	3	3
174	1	1	58	1	1	1	2	2	4	4	3	2	3	1	5	2	2	3	3	3	4	2	3	3	3	3	3	4	3	3	3	3	3	3	4	2	3	3	4	4	3	3	3
175	1	2	60	1	3	2	2	2	1	1	4	2	3	1	2	2	2	3	3	3	3	3	3	3	3	3	3	3	3	3	2	3	3	3	2	3	3	3	3	3	3	3	3
176	1	2	41	1	3	1	2	2	4	4	3	2	2	1	3	2	2	3	4	4	4	4	3	4	3	4	4	4	4	4	4	3	3	3	4	3	4	3	4	4	4	4	4
177	1	1	60	1	2	1	2	2	3	1	3	2	4	1	1	2	2	4	3	3	3	3	3	3	3	3	3	3	3	3	3	3	3	3	3	3	3	3	4	3	4	3	3
178	1	1	59	1	3	1	2	1	3	4	3	1	4	1	3	2	2	3	3	3	3	3	3	3	3	3	3	3	3	3	3	3	3	3	3	3	3	4	3	4	4	4	4
179	1	1	55	1	3	2	2	2	2	2	2	1	2	1	4	2	2	4	3	3	3	3	3	3	3	3	3	3	3	3	3	3	3	3	3	3	3	3	3	4	4	3	3
180	1	1	49	1	3	1	2	2	2	2	2	1	4	1	5	2	1	4	4	4	4	4	4	4	4	3	4	4	4	4	4	3	3	3	3	2	3	3	4	4	4	4	4
181	1	1	47	1	3	1	2	2	3	1	2	1	4	1	5	1	2	3	3	3	3	3	3	3	3	3	4	3	3	3	3	2	2	3	2	2	2	2	3	3	3	3	3
182	1	1	28	1	1	1	1	1	5	4	3	1	4	2	4	2	2	3	3	3	3	3	3	3	3	3	3	3	3	3	3	3	3	1	3	2	3	3	4	4	4	4	4
183	1	2	38	1	1	1	2	2	3	3	3	1	2	2	3	2	2	4	4	4	4	4	4	4	4	4	4	4	4	4	4	3	3	4	3	2	3	3	2	4	4	4	4
184	1	1	47	1	1	1	2	2	4	2	3	2	4	1	3	1	2	3	3	3	3	3	3	4	3	3	3	3	3	3	3	4	4	3	4	4	4	3	3	4	4	4	4
185	1	1	35	1	1	1	1	1	3	3	2	1	2	2	3	2	2	3	3	3	3	3	3	3	3	3	3	3	3	4	3	2	2	2	3	3	2	2	3	4	3	3	3
186	1	2	61	1	2	1	2	1	2	4	3	2	4	1	3	2	2	4	4	3	4	4	4	4	4	3	4	4	4	4	4	4	3	4	4	4	4	4	4	4	4	4	4
187	1	2	61	1	2	1	2	2	2	3	3	2	4	1	2	2	2	4	4	4	4	4	4	4	4	4	4	4	4	4	4	2	2	1	4	2	3	4	4	4	4	4	4
188	1	1	54	1	1	1	2	1	4	3	3	1	2	1	4	2	2	4	3	3	3	3	3	3	4	3	3	3	3	3	3	2	2	2	3	3	3	3	3	3	3	3	3
189	1	2	29	1	3	1	2	2	4	2	3	1	4	1	3	2	1	4	4	3	4	3	3	3	3	3	3	4	4	3	4	3	3	3	3	2	3	3	3	3	3	3	3
190	1	1	45	1	3	1	2	2	3	1	2	1	2	1	3	2	2	3	3	3	3	3	3	3	3	3	3	3	3	3	3	2	3	3	3	2	3	3	3	3	3	3	3
191	1	2	34	1	1	2	2	2	2	1	2	1	4	2	3	2	2	3	3	3	2	2	3	2	2	3	4	3	3	2	3	2	2	2	3	2	3	3	2	3	3	3	3
192	1	2	42	1	3	1	2	2	2	2	2	1	3	1	5	2	1	3	3	3	3	3	3	3	3	3	3	3	3	3	3	3	3	2	3	3	3	3	2	3	3	3	3
193	1	2	30	1	3	2	1	2	2	2	2	1	4	1	5	2	2	3	3	3	2	3	3	3	3	3	3	3	3	2	2	2	2	2	3	3	3	2	3	4	3	3	4
194	1	1	47	1	3	2	2	2	2	1	4	2	1	1	4	2	2	2	3	1	3	3	3	3	3	1	4	3	3	3	3	1	1	1	3	3	3	3	3	3	3	3	3
195	1	1	34	1	3	2	3	1	4	3	4	1	2	1	2	1	2	3	4	4	4	4	4	4	3	4	4	3	4	4	4	4	3	3	2	3	3	3	3	4	3	3	3
196	1	1	38	1	3	2	1	1	3	2	2	1	2	1	5	1	2	3	3	3	3	3	3	3	3	3	3	3	3	3	3	2	2	2	3	3	3	3	3	3	3	3	3
197	1	2	45	1	3	1	2	2	4	4	3	1	4	1	3	2	1	3	3	3	3	3	3	3	4	2	2	3	2	3	3	4	3	3	2	2	4	2	3	3	3	4	4
198	1	1	48	1	1	1	2	2	4	3	3	1	4	1	3	2	1	3	3	3	3	3	3	3	3	3	3	4	3	3	3	3	3	2	3	1	3	3	3	4	3	4	4
199	1	1	48	1	1	1	2	2	4	2	3	1	4	1	5	2	2	4	4	4	4	4	4	4	4	4	4	4	4	4	4	4	4	4	4	4	4	4	4	4	4	4	4
200	1	2	44	1	3	1	3	2	4	2	3	1	4	1	5	1	2	3	4	4	3	3	4	3	4	4	4	4	4	2	3	2	2	1	3	2	3	4	4	4	3	4	4
201	1	2	70	1	2	1	3	1	3	2	3	1	2	1	5	2	2	4	4	4	3	4	3	3	4	4	4	4	4	4	3	3	3	3	4	3	3	3	4	4	4	3	4
202	1	1	50	1	3	2	3	2	3	1	2	1	2	1	5	2	1	4	3	3	3	3	3	3	3	3	3	3	4	3	3	3	3	3	2	2	3	2	3	3	3	3	4
203	1	1	38	1	1	1	3	1	3	2	3	1	2	1	5	2	2	3	3	3	4	3	3	3	3	3	3	3	3	3	3	2	3	2	3	2	2	3	3	3	4	3	4
204	1	1	32	1	3	1	2	2	3	4	2	2	4	1	1	2	2	4	3	3	3	4	4	4	4	4	4	4	4	4	4	3	4	2	4	4	4	4	4	4	4	4	4
205	1	1	42	1	1	1	2	2	3	2	3	1	2	1	3	2	2	4	4	4	4	4	3	3	4	3	3	4	3	3	3	3	3	2	3	3	3	2	4	3	4	3	4
206	1	1	59	1	3	1	2	2	3	2	3	1	3	1	3	2	2	4	4	3	3	3	3	3	3	3	3	3	3	3	3	2	3	2	3	3	3	3	3	3	3	3	3
207	1	1	56	1	1	1	2	2	2	4	3	2	4	1	2	1	2	3	3	3	3	3	3	3	3	3	3	3	3	3	3	3	3	3	3	3	3	3	3	3	3	3	3
208	1	1	50	1	1	1	2	2	4	4	3	1	3	1	4	2	2	4	4	4	3	3	4	4	4	4	4	4	4	4	4	3	4	2	3	2	3	4	4	4	4	4	3
209	1	1	33	1	1	1	2	2	3	4	3	1	4	1	5	2	1	4	4	3	4	4	4	4	3	4	4	4	4	4	4	3	3	1	3	1	4	2	4	4	4	4	4
210	1	1	47	1	3	2	3	2	2	2	4	1	4	1	3	2	2	3	3	3	3	3	3	3	3	3	3	3	3	3	3	3	3	3	3	3	3	3	3	3	3	3	3
211	1	1	60	1	2	1	2	2	5	4	6	1	4	1	3	1	2	4	4	4	4	4	4	4	4	4	4	4	4	4	4	3	3	2	3	3	3	3	4	4	4	3	4
212	1	1	44	1	1	1	3	1	2	1	2	1	1	1	4	2	2	3	3	3	2	3	3	3	3	3	3	3	3	3	3	3	2	2	3	3	3	3	3	3	3	3	3
213	1	1	37	1	3	1	2	2	4	3	3	2	2	2	3	1	2	3	3	3	3	3	3	3	3	3	2	3	3	3	3	4	4	3	3	3	3	3	3	3	3	3	3
214	1	2	58	1	2	1	2	2	1	1	4	2	4	1	3	2	1	2	3	3	3	3	3	3	3	3	3	3	3	3	3	3	3	3	3	3	3	3	3	4	4	3	4
215	1	1	48	1	1	1	2	2	4	4	3	1	4	1	4	2	1	3	4	4	4	4	4	4	3	4	4	4	4	3	4	1	1	4	4	4	3	4	3	3	3	4	3
216	1	1	51	1	3	2	1	2	2	1	3	1	1	1	3	2	2	2	3	3	3	3	3	3	3	4	3	4	3	3	3	3	4	3	3	4	3	4	4	3	3	4	3
217	1	1	54	1	1	1	2	2	4	4	3	1	4	1	5	2	1	3	3	3	3	3	3	3	3	3	3	3	3	3	3	3	3	2	3	3	3	3	3	3	3	3	3
218	1	1	60	1	1	1	2	2	4	1	3	2	4	1	5	1	1	4	4	4	4	4	4	4	4	4	4	4	4	4	4	4	1	4	4	4	3	4	4	4	4	4	4
219	1	1	67	1	2	1	2	2	4	4	3	2	2	1	4	2	2	1	3	4	3	3	3	3	3	3	3	3	3	3	3	3	3	3	3	3	3	3	3	3	3	3	3
220	1	1	52	1	1	1	2	2	4	3	3	2	4	1	3	2	2	4	4	4	4	4	4	4	4	4	4	4	4	4	4	1	3	2	4	4	4	4	4	4	4	4	4
221	1	2	56	1	2	1	3	2	4	3	3	1	1	1	5	1	2	3	3	3	3	3	3	3	3	3	3	3	3	2	3	3	3	3	3	3	3	3	3	3	3	3	3
222	1	2	52	1	2	1	2	1	2	3	3	1	4	1	5	1	1	3	4	4	3	4	3	3	3	3	3	3	3	3	3	3	3	3	3	3	3	3	4	3	3	3	3
223	1	2	39	1	3	1	2	2	2	3	2	1	4	1	2	2	1	2	4	3	3	3	2	3	3	3	3	3	3	3	2	3	2	3	3	3	3	3	3	3	3	3	3
224	1	2	51	1	2	2	2	1	2	2	3	1	4	1	2	2	2	3	3	3	3	3	3	4	4	3	4	4	4	4	4	4	4	3	4	4	4	4	4	4	4	4	4
225	1	1	45	1	1	1	2	1	3	3	3	1	4	1	2	2	2	3	3	3	3	3	3	3	3	4	4	4	3	3	3	3	3	2	3	3	3	3	3	3	3	3	4
226	1	1	49	1	1	1	2	2	4	4	3	1	4	1	4	1	1	3	3	3	3	3	3	3	3	3	3	3	3	3	3	2	3	3	4	3	3	3	3	3	3	3	3
227	1	2	45	1	1	1	2	2	2	3	3	1	3	1	5	2	2	3	3	3	3	3	3	3	3	3	3	4	4	3	3	3	3	3	3	3	3	3	3	3	3	3	3
228	1	1	59	1	1	1	2	2	4	3	3	2	3	1	3	2	2	3	4	3	3	3	3	3	3	3	3	3	3	3	3	2	2	3	3	3	3	3	3	3	3	3	3
229	1	1	53	1	1	1	2	2	4	3	3	2	4	1	5	2	2	3	3	2	3	3	3	3	3	3	3	3	3	3	3	3	3	2	3	2	3	3	3	3	3	3	3
230	1	1	60	1	2	1	2	2	2	2	3	1	2	1	3	2	2	4	4	4	4	4	4	4	4	4	4	4	4	4	4	2	2	2	4	4	4	4	4	4	4	4	4
231	1	1	24	1	1	1	1	2	4	4	2	1	3	1	5	1	1	3	3	2	2	2	3	3	3	2	2	3	2	3	2	4	4	3	2	3	3	3	3	4	2	4	3
232	1	1	46	1	1	1	2	2	4	4	2	2	4	1	1	2	2	3	2	3	3	3	3	3	3	3	4	3	3	3	3	2	3	2	3	4	4	4	4	4	3	3	3
233	1	1	42	1	3	1	2	2	2	2	2	5	4	1	1	2	2	4	4	4	4	4	4	4	4	3	4	4	4	4	4	2	2	2	4	4	4	4	4	4	4	4	4
234	1	1	39	1	3	2	2	2	2	2	4	1	2	1	3	1	2	3	4	4	4	4	4	4	3	4	4	4	4	4	4	1	3	2	4	4	4	4	4	4	4	4	4
235	1	1	31	1	3	2	1	2	3	1	3	1	1	1	1	1	2	3	3	3	3	3	3	3	3	3	3	3	3	3	3	3	3	3	3	3	3	3	3	3	3	3	3
236	1	1	52	1	1	1	2	2	4	3	3	2	4	1	3	2	2	4	4	3	4	3	3	4	4	4	4	4	4	3	3	2	2	1	4	4	4	4	4	4	4	4	4
237	1	2	56	1	1	2	2	2	4	4	2	1	4	1	5	2	1	3	3	3	3	3	3	3	3	3	3	3	3	3	3	2	2	2	3	1	3	3	3	3	3	3	3
238	1	1	63	1	2	1	2	1	4	3	3	2	4	1	4	1	1	3	3	3	3	3	3	3	3	3	3	3	3	3	3	3	3	2	3	3	3	3	3	3	3	3	3
239	1	1	47	1	1	1	2	2	4	4	3	1	4	1	5	2	2	3	3	3	3	3	3	3	3	3	3	4	3	3	3	3	3	2	3	3	3	4	4	4	4	4	4
240	1	1	40	1	3	2	2	2	2	1	4	2	2	1	1	1	2	4	4	3	4	4	4	3	4	4	4	3	3	3	3	3	3	3	3	3	3	3	3	3	3	4	3
241	1	2	52	1	1	1	2	2	2	4	3	1	4	1	3	2	2	3	3	3	3	3	3	3	3	3	4	3	4	3	3	2	2	2	4	2	3	3	3	3	4	3	4
242	1	1	41	1	1	1	2	2	4	2	3	2	2	1	2	2	2	3	3	3	3	3	3	3	3	3	3	3	3	3	3	3	3	2	3	2	3	3	3	3	3	3	3
243	1	2	36	1	1	1	2	2	3	3	3	5	4	1	3	1	2	3	3	3	3	3	3	3	3	3	3	3	3	3	3	2	3	2	3	3	3	3	3	3	3	3	3
244	1	2	50	1	2	2	2	2	1	1	2	2	4	1	3	2	2	3	3	3	3	3	3	3	3	3	3	3	3	3	3	3	3	2	3	3	3	3	3	3	3	3	3
245	1	2	47	1	3	1	2	2	3	1	3	1	3	1	4	1	2	4	4	3	3	3	3	3	3	3	3	3	3	3	3	3	3	3	3	3	3	3	3	3	4	3	3
246	1	1	62	1	2	1	2	1	4	2	3	1	4	1	5	2	2	3	3	3	3	3	3	3	3	3	3	3	3	3	3	3	3	3	3	3	3	3	3	3	3	3	3
247	1	1	32	1	3	1	1	2	4	1	4	5	4	1	4	2	2	3	3	3	3	4	4	3	3	4	4	4	3	3	3	3	2	3	4	3	3	3	3	3	3	3	4
248	1	1	50	1	3	1	2	2	3	1	3	2	3	1	3	1	2	4	4	3	3	3	3	3	4	3	4	4	3	3	4	2	3	3	4	3	3	4	3	4	4	4	4
249	1	1	56	2	2	1	2	2	5	4	3	4	4	1	3	1	2	4	4	4	4	4	4	4	4	4	4	4	4	4	4	2	3	3	4	2	4	4	4	4	4	4	4
250	1	1	46	1	1	1	2	2	3	3	3	1	3	1	1	2	2	3	3	3	3	3	3	3	3	3	3	3	3	3	3	2	2	2	3	3	3	3	2	3	3	3	3
251	1	1	50	1	3	2	2	2	2	1	4	1	1	1	5	2	1	3	3	3	3	3	3	3	3	3	3	3	3	3	3	3	3	3	3	3	3	3	3	3	3	3	3
252	1	1	35	1	1	2	1	1	4	2	4	1	4	1	5	1	1	3	3	3	3	3	3	3	3	2	3	2	3	3	3	2	2	1	3	3	3	3	3	3	3	3	3
253	1	1	28	1	1	2	1	1	4	3	3	1	4	2	3	2	2	4	3	2	2	3	3	3	3	3	3	3	3	2	3	3	3	3	4	2	4	3	3	4	4	3	3
254	1	1	58	1	2	2	2	1	1	1	3	1	4	1	4	1	2	3	3	3	3	3	3	3	3	3	3	3	3	3	3	3	3	2	3	2	3	3	3	4	3	3	4
255	1	2	50	1	1	1	2	2	4	2	3	2	4	1	5	2	2	3	3	3	3	3	3	3	3	3	3	3	3	3	3	3	3	3	3	3	2	3	3	3	3	3	3
256	1	1	42	1	1	1	2	2	4	3	3	1	4	1	3	2	2	4	4	4	4	4	4	4	4	4	4	4	4	4	4	3	4	2	4	3	3	3	4	4	4	4	4
257	1	1	52	1	2	1	2	2	4	4	3	1	3	1	5	2	2	3	3	3	3	3	3	3	3	3	3	3	3	3	3	3	3	3	3	3	3	3	3	3	3	3	3
258	1	1	52	1	3	1	2	2	3	2	3	2	2	1	3	2	1	3	3	3	2	3	2	3	3	3	3	3	3	3	3	3	3	3	3	3	4	4	3	3	3	3	3
259	1	2	37	1	3	2	2	2	2	1	2	1	2	2	4	2	2	3	3	3	3	3	3	3	4	3	3	4	4	3	3	2	2	2	4	3	3	4	3	3	3	3	3
260	1	2	35	1	1	1	3	2	4	4	3	5	4	1	2	2	2	4	4	3	3	3	3	3	3	3	3	3	4	2	3	3	3	2	3	3	3	2	4	4	3	3	4
261	1	1	58	1	1	1	3	2	4	1	3	1	4	1	3	2	1	3	3	3	3	3	3	3	3	3	3	3	3	3	3	3	3	3	3	3	3	3	3	3	3	3	3
262	1	2	37	1	3	1	2	2	3	2	2	1	4	2	3	2	2	3	2	2	2	2	2	3	2	2	2	3	2	2	2	3	3	3	3	3	3	3	3	3	3	3	3
263	1	2	28	1	2	1	1	2	4	3	4	1	4	2	2	1	2	3	3	3	3	3	3	3	3	3	3	3	3	3	3	3	3	2	3	2	3	3	3	3	3	3	4
264	1	1	44	1	3	2	2	1	2	1	4	2	2	1	4	2	2	3	3	3	3	3	2	3	3	3	3	3	3	3	3	3	3	2	2	2	3	3	3	3	3	3	3
265	1	2	31	1	3	1	2	2	4	3	2	1	3	1	5	2	1	4	3	1	3	1	3	3	4	3	3	3	3	3	3	4	2	2	3	2	3	3	4	4	4	3	3
266	1	1	48	1	3	1	2	2	3	4	2	1	3	1	5	2	1	3	3	3	3	3	3	3	3	3	3	3	3	3	3	3	3	3	3	2	2	3	3	3	3	3	3
267	1	1	52	1	1	1	2	2	4	3	3	1	4	1	2	2	2	4	4	4	4	4	4	4	4	4	4	4	4	4	4	1	1	1	4	1	4	4	4	4	4	4	4
268	1	1	51	1	3	2	3	2	2	1	3	1	1	1	3	2	2	2	3	4	3	3	3	3	3	4	3	4	3	3	3	3	2	3	3	3	3	3	3	3	3	3	4
269	1	1	38	1	1	1	1	1	4	3	3	1	2	1	1	2	2	3	3	3	3	3	3	3	3	3	3	3	3	3	3	3	3	3	3	3	3	3	3	3	3	3	3
270	1	2	53	1	3	1	2	2	3	2	2	1	2	1	3	1	1	2	3	3	3	3	3	3	3	3	3	3	3	3	3	3	3	2	3	3	3	3	3	3	3	3	3
271	1	1	38	1	3	2	2	2	2	1	4	1	4	2	3	2	2	3	3	3	3	3	3	3	3	3	3	3	3	3	3	3	3	3	3	3	3	3	3	3	3	3	3
272	1	1	54	2	3	2	2	1	3	1	2	3	4	1	2	2	2	3	3	3	3	3	3	3	3	3	3	3	3	3	3	3	4	3	3	3	3	3	3	3	3	3	3
273	1	1	50	1	1	1	2	2	4	3	3	1	3	1	3	2	2	4	3	3	3	3	3	3	3	3	3	4	3	3	3	3	3	3	3	3	3	3	3	3	3	3	3
274	1	1	53	1	1	2	2	2	4	3	3	1	4	1	5	1	2	4	4	4	4	4	4	4	4	4	4	4	4	3	3	2	3	2	3	3	3	3	3	3	3	3	4
275	1	1	32	1	3	1	2	2	4	1	4	2	4	1	2	2	2	1	4	4	4	4	4	4	4	4	4	4	4	4	4	4	4	4	4	4	4	4	4	4	4	4	4
276	1	1	31	1	3	1	1	2	2	1	2	1	4	1	3	2	2	4	4	3	4	4	4	3	3	4	3	4	4	4	4	1	1	1	4	4	4	3	4	4	4	4	4
277	1	1	41	1	3	1	2	2	2	1	2	1	2	1	2	2	2	3	3	3	3	3	3	3	3	3	3	3	3	3	3	2	3	3	3	3	3	3	3	3	3	3	3
278	1	1	25	1	2	1	1	2	4	4	2	1	4	2	4	1	1	3	3	2	2	2	2	3	3	3	2	3	2	2	2	3	3	2	3	3	3	3	3	3	3	3	3
279	1	1	55	1	1	1	2	2	2	4	3	2	4	1	5	1	2	3	3	3	3	3	3	3	3	3	3	4	3	3	3	2	2	2	3	3	3	3	3	3	3	3	3
280	1	2	57	1	2	1	2	2	4	2	3	1	4	1	4	2	1	3	3	3	3	4	3	3	3	3	3	3	3	3	3	3	3	2	3	3	3	3	3	3	3	3	3
281	1	1	44	1	3	1	2	2	3	1	3	2	2	1	5	2	2	3	3	3	3	3	3	3	3	3	3	3	4	3	3	2	3	2	3	2	3	3	4	3	4	3	4
282	1	2	46	1	1	1	3	1	4	3	3	1	3	1	5	1	1	3	3	3	3	3	3	3	3	3	3	3	3	2	3	3	3	3	3	2	2	2	3	3	3	3	3
283	1	1	30	1	3	2	2	2	2	1	4	1	2	1	4	2	1	4	4	4	4	4	4	4	4	4	4	4	4	4	4	3	4	3	4	4	4	4	4	4	4	4	4
284	1	2	53	1	3	1	2	2	2	2	3	1	1	1	4	1	2	4	4	4	4	3	4	4	4	4	4	4	3	3	4	2	2	2	4	3	3	3	4	4	3	4	4
285	1	2	52	1	3	1	2	2	2	3	2	1	4	1	2	2	1	3	4	4	4	4	4	4	4	4	4	4	4	4	4	4	4	2	4	4	4	4	4	4	4	4	4
286	1	1	47	1	1	1	2	2	4	4	3	1	3	1	3	2	2	3	3	3	3	3	4	4	4	3	4	4	4	3	3	2	2	2	3	3	3	3	3	4	4	3	3
287	1	2	45	1	3	1	2	2	2	2	1	1	1	1	4	1	2	3	3	3	3	3	3	3	3	3	4	4	3	3	3	3	3	3	3	2	3	3	3	3	3	3	3
288	1	1	56	1	3	1	2	2	4	3	3	1	3	1	3	1	2	2	3	3	3	3	3	3	3	3	3	4	3	3	3	2	2	2	3	2	3	3	3	3	3	3	3
289	1	1	31	1	3	1	2	2	4	2	3	2	2	1	3	2	2	3	3	2	3	2	2	3	3	2	2	3	2	2	2	4	4	3	4	3	3	4	4	4	3	3	3
290	1	1	45	1	3	1	2	2	3	2	2	1	3	1	5	2	2	4	4	4	4	4	3	4	3	3	4	4	4	4	4	4	3	2	4	3	3	3	4	4	3	3	4
291	1	1	34	1	1	1	1	1	2	3	2	1	3	1	5	2	2	3	4	4	4	4	4	4	3	3	3	4	4	4	3	2	3	2	4	2	4	2	4	4	4	3	4
292	1	2	53	1	2	1	3	1	1	1	3	1	1	1	4	2	1	3	3	2	3	3	3	3	3	3	3	3	3	3	2	3	3	3	3	3	3	3	4	4	4	3	4
293	1	1	49	1	3	1	2	2	3	2	4	1	2	1	3	2	2	3	3	3	3	3	3	3	3	3	3	3	3	3	3	2	2	2	3	2	3	3	2	3	3	3	3
294	1	2	41	1	1	1	2	2	4	2	3	1	3	1	3	1	2	3	3	3	3	3	3	3	3	3	3	3	3	3	3	3	3	2	3	3	3	2	3	3	3	3	3
295	1	2	42	1	3	1	2	2	3	2	6	1	3	1	5	2	1	4	4	4	2	2	3	4	4	4	2	4	4	2	2	3	2	1	4	2	4	4	4	4	4	4	4
296	1	1	45	1	1	1	2	2	4	3	3	1	4	1	5	2	2	4	3	3	3	3	3	3	3	4	3	3	3	3	3	3	3	2	3	3	3	3	4	4	4	4	4
297	1	1	31	1	1	1	2	2	4	4	3	1	4	1	5	2	1	3	3	3	3	4	4	4	4	4	3	3	4	3	4	2	1	2	4	2	4	3	4	4	4	4	4
298	1	2	36	2	1	1	2	2	4	3	3	1	4	1	3	1	2	4	3	3	3	4	4	4	4	3	4	4	4	4	3	4	3	3	3	3	3	3	4	4	4	4	3
299	1	1	22	1	1	1	2	1	4	2	2	1	4	2	3	2	2	4	4	3	4	3	3	3	3	4	4	4	4	4	3	1	3	1	3	3	3	3	3	4	4	3	4
300	1	1	52	1	3	2	2	2	3	2	4	2	4	1	5	2	2	3	4	3	3	4	4	4	3	3	4	4	4	3	3	1	3	2	3	2	3	3	4	4	4	3	4
301	1	2	54	1	3	2	2	2	2	2	2	1	2	1	5	2	2	3	3	3	3	3	3	3	3	3	3	3	3	3	3	3	3	3	3	3	3	3	3	3	3	3	3
302	1	1	60	1	2	1	2	2	2	2	3	2	4	1	1	2	2	3	3	3	3	3	3	3	3	3	3	3	3	3	3	2	2	2	3	3	3	3	3	3	3	3	3
303	1	1	49	1	1	1	2	2	4	4	3	2	4	1	4	2	2	4	4	3	3	3	3	3	3	3	3	4	4	4	4	2	3	2	3	3	2	3	4	4	4	4	4
304	1	2	54	1	3	2	2	2	2	2	2	1	2	1	5	2	2	3	3	3	3	3	3	3	3	3	3	3	3	3	3	3	3	3	3	3	3	3	3	3	3	3	3
305	1	1	41	1	3	1	2	1	3	4	3	2	4	1	1	1	2	4	4	4	4	4	4	4	4	4	4	4	4	4	4	4	4	4	4	4	4	4	4	4	4	4	4
306	1	1	56	1	1	2	2	2	4	3	3	1	4	1	5	1	1	3	3	3	3	3	3	3	3	3	3	3	3	3	3	2	2	2	1	2	3	3	4	4	4	3	3
307	1	1	64	1	2	1	2	2	3	3	3	2	3	1	5	2	2	3	3	3	3	3	3	3	3	3	3	3	3	3	3	3	3	3	3	3	3	3	3	3	3	3	3
308	1	2	55	1	2	1	2	2	3	3	3	1	4	1	3	1	2	4	4	4	4	4	4	4	4	4	4	4	4	4	4	3	3	4	4	4	4	3	4	4	4	4	4
309	1	1	57	1	1	1	2	2	2	2	6	5	3	1	5	2	2	3	4	4	4	4	3	3	3	4	4	3	4	3	4	2	2	3	4	3	3	4	3	3	3	3	3
310	1	1	69	1	2	1	2	1	4	4	3	1	4	1	5	2	2	3	4	4	3	3	3	4	3	4	3	3	3	3	3	1	4	1	3	3	3	3	4	4	3	3	4
311	1	1	42	2	1	1	2	2	4	3	3	1	4	2	3	2	2	4	4	4	4	4	4	4	4	4	4	4	4	4	4	4	4	4	4	4	4	4	4	4	4	4	4
312	1	1	42	1	3	2	2	2	3	2	4	1	3	1	4	1	2	3	3	3	3	3	2	3	3	2	3	3	3	3	2	3	2	2	3	3	3	2	3	3	3	3	3
313	1	1	56	1	1	1	2	2	4	4	3	2	4	1	5	1	2	3	3	3	3	3	3	3	3	3	3	3	3	3	3	3	3	3	3	3	3	3	3	3	3	3	3
314	1	1	54	1	3	1	2	2	1	2	6	1	4	1	5	1	2	4	4	4	3	4	4	4	4	4	4	4	4	4	4	3	1	2	3	3	1	3	4	4	3	4	4
315	1	2	41	1	1	1	2	2	4	2	3	1	1	1	5	2	2	3	3	3	3	3	3	3	3	3	3	3	3	2	3	2	3	3	3	3	3	3	3	3	3	3	3
316	1	1	58	1	2	1	2	2	1	2	3	2	4	1	2	2	2	3	3	3	3	3	3	3	3	3	3	3	3	3	3	2	2	1	3	3	3	3	3	3	3	3	4
317	1	1	39	1	1	1	2	2	2	3	2	1	4	1	5	1	1	4	4	3	4	4	4	4	4	4	4	4	4	3	3	2	2	2	3	3	3	3	3	3	3	3	4
318	1	1	47	1	1	1	2	2	4	3	3	2	4	1	5	2	2	4	4	4	4	4	4	4	4	4	4	4	4	4	4	4	4	4	4	4	4	4	4	4	4	4	4
319	1	2	49	1	3	1	2	2	3	1	3	1	2	1	5	1	2	3	3	3	3	3	3	3	3	3	3	3	3	3	3	2	2	2	3	3	3	3	3	3	3	3	3
320	1	1	39	1	3	1	2	2	3	2	2	1	3	1	3	2	2	3	4	4	4	4	4	4	4	4	4	4	4	4	4	3	4	3	4	4	3	4	4	4	4	3	4
321	1	1	62	1	2	1	2	2	3	4	3	2	4	1	5	2	2	3	4	3	3	3	3	3	3	3	4	3	3	3	3	2	3	2	3	3	3	3	3	3	3	3	3
322	1	1	51	1	1	2	2	2	2	3	2	1	1	1	5	2	2	4	4	4	4	4	1	4	4	4	4	1	4	4	4	1	1	1	4	4	4	4	4	4	1	4	4
323	1	1	52	1	3	2	2	1	2	1	2	1	2	1	3	2	2	4	4	4	4	4	4	4	4	4	4	4	4	4	4	1	1	1	4	4	4	4	4	4	4	4	4
324	1	1	50	1	1	1	2	2	4	3	3	2	2	1	5	2	2	4	3	3	3	3	3	4	3	3	3	3	3	3	3	3	3	3	3	3	3	2	3	3	3	3	3
325	1	1	40	2	1	1	2	1	4	3	3	2	2	1	5	1	2	3	3	3	3	3	3	3	3	3	3	3	3	3	3	3	3	2	3	3	3	3	3	3	3	3	3
326	1	2	39	1	1	1	2	2	3	4	3	1	4	1	5	2	2	3	3	2	3	2	2	2	3	2	3	3	3	3	3	3	3	3	2	2	3	2	3	3	2	2	3
327	1	2	46	1	3	1	2	1	2	2	2	2	2	1	3	2	2	3	3	2	3	3	3	3	3	3	3	3	3	2	3	2	3	2	2	2	2	3	4	4	3	3	3
328	1	2	52	1	1	1	2	2	4	3	3	1	3	1	5	2	2	3	3	3	3	3	3	3	3	3	3	3	3	3	3	2	3	2	3	3	3	3	3	3	3	3	3
329	1	2	45	1	3	1	3	1	4	1	2	1	1	1	5	2	2	3	3	3	3	3	3	3	3	3	3	4	3	3	3	4	4	2	3	3	4	3	4	4	4	4	4
330	1	1	40	1	1	1	1	1	3	4	3	1	1	1	3	2	2	3	3	3	3	3	3	3	3	3	3	3	3	3	3	3	3	3	3	3	3	3	3	3	3	3	3
331	1	1	60	1	2	2	2	2	2	2	3	2	2	1	4	2	1	3	3	2	2	2	2	3	3	3	3	3	2	3	2	2	3	3	3	3	3	4	4	4	3	3	4
332	1	2	49	1	1	1	1	1	4	4	3	1	2	1	3	2	2	3	3	3	3	3	3	3	3	3	3	3	3	3	3	3	3	3	3	3	3	3	3	3	3	3	3
333	1	1	62	1	3	1	2	2	3	4	6	2	2	1	3	2	2	3	4	2	3	3	3	4	3	3	3	3	3	3	3	3	3	2	4	4	4	4	4	4	3	3	4
334	1	1	44	1	3	2	3	1	1	1	4	2	4	2	5	2	2	3	3	3	3	3	3	3	3	3	3	3	1	3	3	1	3	3	4	3	4	4	3	3	4	4	1
335	1	2	55	1	3	2	2	2	1	1	2	1	4	1	3	1	2	4	3	3	3	3	3	3	3	3	3	3	3	3	3	2	2	2	3	3	3	3	3	3	3	3	3
336	1	2	35	1	3	1	1	2	4	2	3	5	4	1	5	1	2	3	3	2	3	3	4	3	3	3	3	3	3	1	3	4	1	1	2	4	2	2	4	4	3	3	3
337	1	1	39	1	1	2	1	2	4	2	3	1	1	1	5	2	2	4	3	2	3	3	3	4	3	2	3	3	3	3	3	4	4	3	1	3	3	2	4	4	1	3	3
338	1	1	58	1	3	1	2	2	3	2	3	2	1	1	5	1	1	4	3	4	3	3	4	3	3	3	3	3	4	3	2	2	2	2	4	4	3	2	3	3	3	3	3
339	1	2	52	1	3	2	2	2	2	1	4	2	3	1	5	2	1	3	3	3	3	4	3	3	3	3	3	3	3	3	3	2	4	3	4	3	3	3	3	3	4	3	4
340	1	1	39	1	3	2	2	2	2	2	4	1	2	1	5	2	2	4	4	4	4	4	4	4	4	4	4	4	4	4	4	1	1	1	3	4	4	4	4	4	4	4	4
341	1	1	53	1	1	2	2	2	2	1	2	1	2	1	5	2	1	3	3	3	3	3	3	3	3	3	3	3	3	1	3	3	4	2	4	4	4	3	3	3	3	3	3
342	1	1	18	1	3	1	1	2	3	1	2	1	2	1	3	2	1	3	3	3	3	3	3	3	3	3	3	3	3	3	3	3	3	3	3	3	3	3	3	3	3	3	3
343	1	2	60	1	3	2	2	2	2	2	2	2	4	1	5	2	2	3	3	3	3	3	3	3	3	3	3	3	3	3	3	3	3	3	3	3	3	3	3	3	3	3	3
344	1	2	21	1	3	1	1	2	4	2	4	1	4	1	5	2	1	4	4	4	4	4	4	4	4	4	4	4	4	4	4	4	4	4	4	2	4	3	4	4	3	4	4
345	1	1	38	1	1	1	2	1	4	3	3	1	3	2	5	2	2	4	4	3	3	3	3	4	3	3	3	3	3	3	3	3	3	3	3	3	3	3	3	3	4	4	4
346	1	1	62	1	2	1	2	2	4	4	5	2	4	1	5	2	2	3	3	3	3	3	3	3	3	3	3	3	3	3	3	3	3	3	3	3	3	3	3	3	3	3	3
347	1	2	61	1	3	1	3	1	2	1	4	5	4	1	5	2	1	3	4	3	4	3	4	3	4	3	4	3	3	4	4	4	3	3	4	2	3	3	4	4	4	3	4
348	1	1	46	2	3	2	2	2	3	2	4	2	4	1	5	2	2	3	3	3	3	3	3	3	3	3	4	3	3	3	3	2	3	2	3	3	3	3	4	4	4	4	4
349	1	1	48	1	1	1	2	2	3	4	3	2	3	1	5	2	2	4	4	4	4	4	3	4	2	4	4	4	4	3	4	2	2	2	4	3	3	3	4	4	4	4	4
350	1	1	55	1	1	1	2	2	2	2	3	2	3	1	5	1	2	3	3	3	3	3	3	3	3	3	3	3	3	2	3	3	2	3	3	3	3	3	3	3	3	3	3
351	1	2	54	1	3	1	2	2	2	2	3	1	4	1	4	1	1	4	3	3	3	3	3	3	3	3	4	3	3	3	3	2	2	2	3	2	3	3	3	3	4	3	3
352	1	2	50	1	3	1	2	2	2	1	3	2	3	1	5	2	1	2	2	3	2	2	2	3	4	2	2	3	2	2	2	3	3	3	3	2	2	2	3	3	2	2	2
353	1	2	60	1	2	1	2	2	2	1	3	1	1	1	4	2	2	3	3	4	3	3	3	3	3	2	3	3	3	3	3	3	3	2	3	3	3	3	3	3	3	3	3
354	1	1	50	1	3	1	2	2	3	3	3	2	4	1	4	1	2	2	4	3	3	3	3	3	3	3	3	3	3	3	3	2	2	2	3	2	3	3	3	3	3	3	3
355	1	2	54	1	3	1	2	2	3	2	2	1	4	1	5	2	1	3	3	3	3	3	3	3	3	3	3	4	3	3	3	2	2	2	4	3	3	3	3	4	3	3	4
356	1	2	52	1	1	1	3	2	4	3	3	1	3	1	5	2	2	4	4	3	3	3	3	3	3	3	3	3	3	3	3	4	4	3	3	3	3	3	4	4	3	4	4
357	1	2	59	1	3	2	2	2	2	1	3	2	2	1	4	1	2	3	3	3	3	3	3	3	3	3	3	3	3	3	3	3	3	3	3	3	3	3	3	3	3	3	3
358	1	1	58	1	3	1	2	2	2	1	2	2	1	1	5	1	2	3	3	3	3	3	3	3	3	3	3	3	3	3	3	2	2	2	3	3	3	3	3	3	3	3	3
